# Supplementary material for: Sustainable Synthesis of Highly Biocompatible 2D Boron Nitride Nanosheets
Source: Biomedicines. 2022 Dec 13;10(12):3238. doi: 10.3390/biomedicines10123238 (PMC9775030; doi:10.3390/biomedicines10123238)
Supplement: Supplementary file 1 [file biomedicines-10-03238-s001.zip]

Archive with 2 entries (2 files):
- biomedicines-2070844-supplementary.pdf
- Video S1.avi
